# Supplementary material for: Interplay of structural preorganization and conformational sampling in UDP-glucuronic acid 4-epimerase catalysis
Source: Nat Commun. 2024 May 8;15:3897. doi: 10.1038/s41467-024-48281-6 (PMC11519531; doi:10.1038/s41467-024-48281-6)
Supplement: Supplementary file 4 — Source Data [file 41467_2024_48281_MOESM4_ESM.xlsx]

## Sheet: Figure 2
Figure 2
WT
T (°C)	T (K)	KIE	KIE (S.D.)
4	277.15	1.78605	0.101819
15	288.15	1.85763	0.271588
25	298.15	1.97289	0.217589
40	313.15	1.92874	0.0762739
50	323.15	1.89853	0.042134
S127A
T (°C)	T (K)	KIE	KIE (S.D.)
4	277.15	2.27088	0.284032
15	288.15	3.33789	0.555773
25	298.15	3.50507	0.196902
40	313.15	2.54311	0.12194
50	323.15	1.74965	0.0421118
Y149F
T (°C)	T (K)	KIE	KIE (S.D.)
4	277.15	2.54374	0.1334
15	288.15	2.67777	0.1582
25	298.15	2.66554	0.3187
40	313.15	2.89267	0.1202
50	323.15	2.97248	0.036
R88A
T (°C)	T (K)	KIE	KIE (S.D.)
4	277.15	3.6134	0.727605
15	288.15	3.22276	0.387138
25	298.15	3.83048	0.0982915
40	313.15	3.31579	0.0269264
50	323.15	2.91651	0.272023
P85G
T (°C)	T (K)	KIE	KIE (S.D.)
4	277.15	2.58583	0.266467
15	288.15	2.9861	0.318536
25	298.15	3.31079	0.323412
30	303.15	4.08528	0.636376
35	308.15	3.8533	0.449498
40	313.15	3.12671	0.129191
45	318.15	3.77155	0.167076	KIE omitted in Figure 2
50	323.15	2.78413	0.0670174

## Sheet: Figure 3
Figure 3
	H: UDP-GlcA
	D: UDP-[4-2H]-GlcA
WT
T (°C)	T (K)	ln kcat (H) 1/s	ln kcat (H) (S.D.)	ln kcat (D) 1/s	ln kcat (D) (S.D.)
4	277.15	-2.46152	0.0314954	-3.04146	0.0280005
15	288.15	-1.52227	0.0749054	-2.14178	0.0782069
25	298.15	-0.575835	0.056764	-1.25517	0.0526267
40	313.15	0.549278	0.0213902	-0.107584	0.0210454
50	323.15	0.876078	0.0131364	0.23488	0.0228512
S127A
T (°C)	T (K)	ln kcat (H) 1/s	ln kcat (H) (S.D.)	ln kcat (D) 1/s	ln kcat (D) (S.D.)
4	277.15	-3.83817	0.232308	-4.64456	0.101735
15	288.15	-2.53288	0.122462	-3.75171	0.231283
25	298.15	-1.42004	0.00643545	-2.67545	0.0600278
40	313.15	-1.41285	0.0185851	-2.34706	0.0527592
50	323.15	-1.80344	0.0370895	-2.36255	0.0209799
Y149F
T (°C)	T (K)	ln kcat (H) 1/s	ln kcat (H) (S.D.)	ln kcat (D) 1/s	ln kcat (D) (S.D.)
4	277.15	-11.6883	0.4803	-12.6213	0.4279
15	288.15	-10.5825	0.1	-11.5666	0.1592
25	298.15	-9.7052	0.00095362	-10.682	0.1189
40	313.15	-8.414	0.0984	-9.4757	0.0568
50	323.15	-8.3465	0.0145	-9.4359	0.0024283
R88A
T (°C)	T (K)	ln kcat (H) 1/s	ln kcat (H) (S.D.)	ln kcat (D) 1/s	ln kcat (D) (S.D.)
4	277.15	-4.841	0.259895	-6.12887	0.267034
15	288.15	-4.33524	0.174573	-5.49832	0.0887445
25	298.15	-3.64383	0.0299361	-4.98717	0.044096
40	313.15	-2.64982	0.12801	-3.84519	0.0800129
50	323.15	-2.54475	0.0416019	-3.61231	0.0511811
P85G
T (°C)	T (K)	ln kcat (H) 1/s	ln kcat (H) (S.D.)	ln kcat (D) 1/s	ln kcat (D) (S.D.)
4	277.15	-5.27391	0.293459	-6.22046	0.251258
15	288.15	-4.59453	0.102131	-5.68472	0.182041
25	298.15	-4.10258	0.0689118	-5.28171	0.0984167
30	303.15	-3.76438	0.00772641	-5.16396	0.149436
35	308.15	-3.3501	0.030223	-4.69454	0.0885711
40	313.15	-2.87015	0.018099	-4.00956	0.0319938
45	318.15	-2.66423	0.0157899	-3.99107	0.059826
50	323.15	-2.67826	0.0752685	-3.702	0.0934821

## Sheet: Supplementary Figure 9
Supplementary Figure 9
Uncropped gel image. Lanes 5-10 show variants irrelevant to this study.
